# Supplementary material for: Implementing New Technologies to Improve Visual–Spatial Functions in Patients with Impaired Consciousness
Source: Int J Environ Res Public Health. 2022 Mar 5;19(5):3081. doi: 10.3390/ijerph19053081 (PMC8910167; doi:10.3390/ijerph19053081)
Supplement: Supplementary file 1 [file ijerph-19-03081-s001.zip]

Archive with 1 entries (1 files):
- ijerph-1600507-supplementary.pdf
